# Supplementary material for: Poly ADP-Ribosylation in a Plant Pathogenic Oomycete Phytophthora infestans: A Key Controller of Growth and Host Plant Colonisation
Source: J Fungi (Basel). 2025 Jan 3;11(1):29. doi: 10.3390/jof11010029 (PMC11766942; doi:10.3390/jof11010029)
Supplement: Supplementary file 1 [file jof-11-00029-s001.zip]

Archive with 1 entries (1 files):
- jof-3328656-supplementary.pdf
